# Supplementary material for: Effect of Indoor Air Pollution on Chronic Obstructive Pulmonary Disease (COPD) Deaths in Southern Asia—A Systematic Review and Meta-Analysis
Source: Toxics. 2021 Apr 16;9(4):85. doi: 10.3390/toxics9040085 (PMC8074040; doi:10.3390/toxics9040085)
Supplement: Supplementary file 1 [file toxics-09-00085-s001.zip]

Archive with 1 entries (1 files):
- toxics-1126595-supplementary.pdf
